# Supplementary material for: Predicting spatially resolved gene expression via tissue morphology using adaptive spatial GNNs
Source: Bioinformatics. 2024 Sep 4;40(Suppl 2):ii111–9. doi: 10.1093/bioinformatics/btae383 (PMC11373608; doi:10.1093/bioinformatics/btae383)
Supplement: btae383_Supplementary_Data [file btae383_supplementary_data.zip]

Archive with 4 entries (4 files):
- .DS_Store
- main_manuscript_revision2.pdf
- reference.bib
- supplementary_material_revision2.pdf
