# Supplementary material for: Predicting spatially resolved gene expression via tissue morphology using adaptive spatial GNNs
Source: Bioinformatics. 2024 Sep 4;40(Suppl 2):ii111–9. doi: 10.1093/bioinformatics/btae383 (PMC11373608; doi:10.1093/bioinformatics/btae383)
Supplement: btae383_Supplementary_Data [file btae383_supplementary_data.zip › reference.bib]

@article{raj2008imaging,
  title={Imaging individual mRNA molecules using multiple singly labeled probes},
  author={Raj, Arjun and Van Den Bogaard, Patrick and Rifkin, Scott A and others},
  journal={Nature methods},
  volume={5},
  number={10},
  pages={877--879},
  year={2008},
  publisher={Nature Publishing Group US New York}
}
%author={Raj, Arjun and Van Den Bogaard, Patrick and Rifkin, Scott A and Van Oudenaarden, Alexander and Tyagi, Sanjay},

@article{chen2015spatially,
  title={Spatially resolved, highly multiplexed RNA profiling in single cells},
  author={Chen, Kok Hao and Boettiger, Alistair N and Moffitt, Jeffrey R and others},
  journal={Science},
  volume={348},
  number={6233},
  pages={aaa6090},
  year={2015},
  publisher={American Association for the Advancement of Science}
}
%author={Chen, Kok Hao and Boettiger, Alistair N and Moffitt, Jeffrey R and Wang, Siyuan and Zhuang, Xiaowei},

@article{lubeck2014single,
  title={Single-cell in situ RNA profiling by sequential hybridization},
  author={Lubeck, Eric and Coskun, Ahmet F and Zhiyentayev, Timur and others},
  journal={Nature methods},
  volume={11},
  number={4},
  pages={360--361},
  year={2014},
  publisher={Nature Publishing Group US New York}
}
%author={Lubeck, Eric and Coskun, Ahmet F and Zhiyentayev, Timur and Ahmad, Mubhij and Cai, Long},

@article{shah2016situ,
  title={In situ transcription profiling of single cells reveals spatial organization of cells in the mouse hippocampus},
  author={Shah, Sheel and Lubeck, Eric and Zhou, Wen and others},
  journal={Neuron},
  volume={92},
  number={2},
  pages={342--357},
  year={2016},
  publisher={Elsevier}
}
%author={Shah, Sheel and Lubeck, Eric and Zhou, Wen and Cai, Long},

@article{eng2019transcriptome,
  title={Transcriptome-scale super-resolved imaging in tissues by RNA seqFISH+},
  author={Eng, Chee-Huat Linus and Lawson, Michael and Zhu, Qian and others},
  journal={Nature},
  volume={568},
  number={7751},
  pages={235--239},
  year={2019},
  publisher={Nature Publishing Group UK London}
}
%author={Eng, Chee-Huat Linus and Lawson, Michael and Zhu, Qian and Dries, Ruben and Koulena, Noushin and Takei, Yodai and Yun, Jina and Cronin, Christopher and Karp, Christoph and Yuan, Guo-Cheng and others},

@misc{geomxnanostring, 
  title={GeoMx Spatial Transcriptomics, https://nanostring.com/research-focus/spatial-transcriptomics},
  author={nanoString},
  url={https://nanostring.com/research-focus/spatial-transcriptomics/},
  year={2019}
}

@article{staahl2016visualization,
  title={Visualization and analysis of gene expression in tissue sections by spatial transcriptomics},
  author={St{\aa}hl, Patrik L and Salm{\'e}n, Fredrik and Vickovic, Sanja and others},
  journal={Science},
  volume={353},
  number={6294},
  pages={78--82},
  year={2016},
  publisher={American Association for the Advancement of Science}
}
%author={St{\aa}hl, Patrik L and Salm{\'e}n, Fredrik and Vickovic, Sanja and Lundmark, Anna and Navarro, Jos{\'e} Fern{\'a}ndez and Magnusson, Jens and Giacomello, Stefania and Asp, Michaela and Westholm, Jakub O and Huss, Mikael and others},

@misc{visium10xgenomics, 
  title={Visium Spatial Transcriptomics, https://10xgenomics.com/products/spatial-gene-expression},
  author={10x Genomics},
  url={https://10xgenomics.com/products/spatial-gene-expression},
  year={2019}
}

@article{rodriques2019slide,
  title={Slide-seq: A scalable technology for measuring genome-wide expression at high spatial resolution},
  author={Rodriques, Samuel G and Stickels, Robert R and Goeva, Aleksandrina and others},
  journal={Science},
  volume={363},
  number={6434},
  pages={1463--1467},
  year={2019},
  publisher={American Association for the Advancement of Science}
}
%author={Rodriques, Samuel G and Stickels, Robert R and Goeva, Aleksandrina and Martin, Carly A and Murray, Evan and Vanderburg, Charles R and Welch, Joshua and Chen, Linlin M and Chen, Fei and Macosko, Evan Z},

@article{stickels2021highly,
  title={Highly sensitive spatial transcriptomics at near-cellular resolution with Slide-seqV2},
  author={Stickels, Robert R and Murray, Evan and Kumar, Pawan and others},
  journal={Nature biotechnology},
  volume={39},
  number={3},
  pages={313--319},
  year={2021},
  publisher={Nature Publishing Group US New York}
}
%author={Stickels, Robert R and Murray, Evan and Kumar, Pawan and Li, Jilong and Marshall, Jamie L and Di Bella, Daniela J and Arlotta, Paola and Macosko, Evan Z and Chen, Fei},

@article{vickovic2019high,
  title={High-definition spatial transcriptomics for in situ tissue profiling},
  author={Vickovic, Sanja and Eraslan, G{\"o}kcen and Salm{\'e}n, Fredrik and others},
  journal={Nature methods},
  volume={16},
  number={10},
  pages={987--990},
  year={2019},
  publisher={Nature Publishing Group}
}
%author={Vickovic, Sanja and Eraslan, G{\"o}kcen and Salm{\'e}n, Fredrik and Klughammer, Johanna and Stenbeck, Linnea and Schapiro, Denis and {\"A}ij{\"o}, Tarmo and Bonneau, Richard and Bergenstr{\aa}hle, Ludvig and Navarro, Jos{\'e} Fernand{\'e}z and others},

@article{chen2022spatiotemporal,
  title={Spatiotemporal transcriptomic atlas of mouse organogenesis using DNA nanoball-patterned arrays},
  author={Chen, Ao and Liao, Sha and Cheng, Mengnan and others},
  journal={Cell},
  volume={185},
  number={10},
  pages={1777--1792},
  year={2022},
  publisher={Elsevier}
}
%author={Chen, Ao and Liao, Sha and Cheng, Mengnan and Ma, Kailong and Wu, Liang and Lai, Yiwei and Qiu, Xiaojie and Yang, Jin and Xu, Jiangshan and Hao, Shijie and others},

@misc{agccostestimate, 
  title={Spatial Transcriptomics Cost Estimate, https://agc-estimator.brcf.med.umich.edu/},
  author={Advanced Geomics Core, University of Michigan Medical School},
  url={https://agc-estimator.brcf.med.umich.edu/},
  year={2024}
}

@article{liu2022clinical,
  title={Clinical challenges of tissue preparation for spatial transcriptome},
  author={Liu, Xiaoxia and Jiang, Yujia and Song, Dongli and others},
  journal={Clinical and Translational Medicine},
  volume={12},
  number={1},
  pages={e669},
  year={2022},
  publisher={Wiley Online Library}
}
%author={Liu, Xiaoxia and Jiang, Yujia and Song, Dongli and Zhang, Linlin and Xu, Guang and Hou, Rui and Zhang, Yong and Chen, Jian and Cheng, Yunfeng and Liu, Longqi and others},

@article{asp2020spatially,
  title={Spatially resolved transcriptomes—next generation tools for tissue exploration},
  author={Asp, Michaela and Bergenstr{\aa}hle, Joseph and Lundeberg, Joakim},
  journal={BioEssays},
  volume={42},
  number={10},
  pages={1900221},
  year={2020},
  publisher={Wiley Online Library}
}

@article{moses2022museum,
  title={Museum of spatial transcriptomics},
  author={Moses, Lambda and Pachter, Lior},
  journal={Nature Methods},
  volume={19},
  number={5},
  pages={534--546},
  year={2022},
  publisher={Nature Publishing Group US New York}
}

@article{dries2021advances,
  title={Advances in spatial transcriptomic data analysis},
  author={Dries, Ruben and Chen, Jiaji and Del Rossi, Natalie and others},
  journal={Genome research},
  volume={31},
  number={10},
  pages={1706--1718},
  year={2021},
  publisher={Cold Spring Harbor Lab}
}
%author={Dries, Ruben and Chen, Jiaji and Del Rossi, Natalie and Khan, Mohammed Muzamil and Sistig, Adriana and Yuan, Guo-Cheng},

@article{schmauch2020deep,
  title={A deep learning model to predict RNA-Seq expression of tumours from whole slide images},
  author={Schmauch, Beno{\^\i}t and Romagnoni, Alberto and Pronier, Elodie and others},
  journal={Nature communications},
  volume={11},
  number={1},
  pages={3877},
  year={2020},
  publisher={Nature Publishing Group UK London}
}
%author={Schmauch, Beno{\^\i}t and Romagnoni, Alberto and Pronier, Elodie and Saillard, Charlie and Maill{\'e}, Pascale and Calderaro, Julien and Kamoun, Aur{\'e}lie and Sefta, Meriem and Toldo, Sylvain and Zaslavskiy, Mikhail and others},

@article{alsaafin2023learning,
  title={Learning to predict RNA sequence expressions from whole slide images with applications for search and classification},
  author={Alsaafin, Areej and Safarpoor, Amir and Sikaroudi, Milad and others},
  journal={Communications Biology},
  volume={6},
  number={1},
  pages={304},
  year={2023},
  publisher={Nature Publishing Group UK London}
}
%author={Alsaafin, Areej and Safarpoor, Amir and Sikaroudi, Milad and Hipp, Jason D and Tizhoosh, HR},

@article{monjo2022efficient,
  title={Efficient prediction of a spatial transcriptomics profile better characterizes breast cancer tissue sections without costly experimentation},
  author={Monjo, Taku and Koido, Masaru and Nagasawa, Satoi and others},
  journal={Scientific Reports},
  volume={12},
  number={1},
  pages={4133},
  year={2022},
  publisher={Nature Publishing Group UK London}
}
%author={Monjo, Taku and Koido, Masaru and Nagasawa, Satoi and Suzuki, Yutaka and Kamatani, Yoichiro},

@article{levy2020spatial,
  title={Spatial transcriptomics inferred from pathology whole-slide images links tumor heterogeneity to survival in breast and lung cancer},
  author={Levy-Jurgenson, Alona and Tekpli, Xavier and Kristensen, Vessela N and others},
  journal={Scientific reports},
  volume={10},
  number={1},
  pages={18802},
  year={2020},
  publisher={Nature Publishing Group UK London}
}
%author={Levy-Jurgenson, Alona and Tekpli, Xavier and Kristensen, Vessela N and Yakhini, Zohar},

@article{mondol2023hist2rna,
  title={hist2RNA: An efficient deep learning architecture to predict gene expression from breast cancer histopathology images},
  author={Mondol, Raktim Kumar and Millar, Ewan KA and Graham, Peter H and others},
  journal={Cancers},
  volume={15},
  number={9},
  pages={2569},
  year={2023},
  publisher={MDPI}
}
%author={Mondol, Raktim Kumar and Millar, Ewan KA and Graham, Peter H and Browne, Lois and Sowmya, Arcot and Meijering, Erik},

@article{he2020integrating,
  title={Integrating spatial gene expression and breast tumour morphology via deep learning},
  author={He, Bryan and Bergenstr{\aa}hle, Ludvig and Stenbeck, Linnea and others},
  journal={Nature biomedical engineering},
  volume={4},
  number={8},
  pages={827--834},
  year={2020},
  publisher={Nature Publishing Group UK London}
}
%author={He, Bryan and Bergenstr{\aa}hle, Ludvig and Stenbeck, Linnea and Abid, Abubakar and Andersson, Alma and Borg, {\AA}ke and Maaskola, Jonas and Lundeberg, Joakim and Zou, James},

@article{pang2021leveraging,
  title={Leveraging information in spatial transcriptomics to predict super-resolution gene expression from histology images in tumors},
  author={Pang, Minxing and Su, Kenong and Li, Mingyao},
  journal={bioRxiv},
  pages={2021--11},
  year={2021},
  publisher={Cold Spring Harbor Laboratory}
}

@inproceedings{dawood2021all,
  title={All you need is color: image based spatial gene expression prediction using neural stain learning},
  author={Dawood, Muhammad and Branson, Kim and Rajpoot, Nasir M and others},
  booktitle={Joint European Conference on Machine Learning and Knowledge Discovery in Databases},
  pages={437--450},
  year={2021},
  organization={Springer}
}
%author={Dawood, Muhammad and Branson, Kim and Rajpoot, Nasir M and Minhas, Fayyaz ul Amir Afsar},

@inproceedings{yang2023exemplar,
  title={Exemplar Guided Deep Neural Network for Spatial Transcriptomics Analysis of Gene Expression Prediction},
  author={Yang, Yan and Hossain, Md Zakir and Stone, Eric A and others},
  booktitle={Proceedings of the IEEE/CVF Winter Conference on Applications of Computer Vision},
  pages={5039--5048},
  year={2023}
}
%author={Yang, Yan and Hossain, Md Zakir and Stone, Eric A and Rahman, Shafin},

@inproceedings{mejia2023sepal,
  title={SEPAL: Spatial Gene Expression Prediction from Local Graphs},
  author={Mejia, Gabriel and C{\'a}rdenas, Paula and Ruiz, Daniela and others},
  booktitle={Proceedings of the IEEE/CVF International Conference on Computer Vision},
  pages={2294--2303},
  year={2023}
}
%author={Mejia, Gabriel and C{\'a}rdenas, Paula and Ruiz, Daniela and Castillo, Angela and Arbel{\'a}ez, Pablo},

@article{zeng2022spatial,
  title={Spatial transcriptomics prediction from histology jointly through transformer and graph neural networks},
  author={Zeng, Yuansong and Wei, Zhuoyi and Yu, Weijiang and others},
  journal={Briefings in Bioinformatics},
  volume={23},
  number={5},
  pages={bbac297},
  year={2022},
  publisher={Oxford University Press}
}
%author={Zeng, Yuansong and Wei, Zhuoyi and Yu, Weijiang and Yin, Rui and Yuan, Yuchen and Li, Bingling and Tang, Zhonghui and Lu, Yutong and Yang, Yuedong},

@inproceedings{leordeanu2008smoothing,
  title={Smoothing-based optimization},
  author={Leordeanu, Marius and Hebert, Martial},
  booktitle={2008 IEEE Conference on Computer Vision and Pattern Recognition},
  pages={1--8},
  year={2008},
  organization={IEEE}
}

@article{shi2020masked,
  title={Masked label prediction: Unified message passing model for semi-supervised classification},
  author={Shi, Yunsheng and Huang, Zhengjie and Feng, Shikun and others},
  journal={arXiv preprint arXiv:2009.03509},
  year={2020}
}
%author={Shi, Yunsheng and Huang, Zhengjie and Feng, Shikun and Zhong, Hui and Wang, Wenjin and Sun, Yu},

@article{frey2007clustering,
  title={Clustering by passing messages between data points},
  author={Frey, Brendan and Dueck, Delbert},
  journal={Science},
  volume={315},
  number={5814},
  year={2007},
  publisher={American Association for the Advancement of Science}
}

@inproceedings{cosatto2013automated,
  title={Automated gastric cancer diagnosis on h\&e-stained sections; ltraining a classifier on a large scale with multiple instance machine learning},
  author={Cosatto, Eric and Laquerre, Pierre-Francois and Malon, Christopher and others},
  booktitle={Medical Imaging 2013: Digital Pathology},
  volume={8676},
  pages={51--59},
  year={2013},
  organization={SPIE}
}
%author={Cosatto, Eric and Laquerre, Pierre-Francois and Malon, Christopher and Graf, Hans-Peter and Saito, Akira and Kiyuna, Tomoharu and Marugame, Atsushi and Kamijo, Ken'ichi},

@article{laplane2018multiple,
  title={The multiple layers of the tumor environment},
  author={Laplane, Lucie and Duluc, Doroth{\'e}e and Larmonier, Nicolas and others},
  journal={Trends in cancer},
  volume={4},
  number={12},
  pages={802--809},
  year={2018},
  publisher={Elsevier}
}
%author={Laplane, Lucie and Duluc, Doroth{\'e}e and Larmonier, Nicolas and Pradeu, Thomas and Bikfalvi, Andreas},

@article{de2023evolving,
  title={The evolving tumor microenvironment: From cancer initiation to metastatic outgrowth},
  author={de Visser, Karin E and Joyce, Johanna A},
  journal={Cancer Cell},
  volume={41},
  number={3},
  pages={374--403},
  year={2023},
  publisher={Elsevier}
}

@article{weinstein2013cancer,
  title={The cancer genome atlas pan-cancer analysis project},
  author={Weinstein, John N and Collisson, Eric A and Mills, Gordon B and others},
  journal={Nature genetics},
  volume={45},
  number={10},
  pages={1113--1120},
  year={2013},
  publisher={Nature Publishing Group}
}
%author={Weinstein, John N and Collisson, Eric A and Mills, Gordon B and Shaw, Kenna R and Ozenberger, Brad A and Ellrott, Kyle and Shmulevich, Ilya and Sander, Chris and Stuart, Joshua M},

@article{wang2024llps,
  title={A Variational Graph Partitioning Approach to Modeling Protein Liquid-liquid Phase Separation},
  author={Wang, Gaoyuan and Warrell, Jonathan and Zheng, Suchen and others},
  journal={bioRxiv preprint doi: https://doi.org/10.1101/2024.01.20.576375},
  year={2024}
}
%author={Wang, Gaoyuan and Warrell, Jonathan and Zheng, Suchen and Gerstein, Mark},

@article{andersson2021spatial,
  title={Spatial deconvolution of HER2-positive breast cancer delineates tumor-associated cell type interactions},
  author={Andersson, Alma and Larsson, Ludvig and Stenbeck, Linnea and others},
  journal={Nature communications},
  volume={12},
  number={1},
  pages={6012},
  year={2021},
  publisher={Nature Publishing Group UK London}
}
%author={Andersson, Alma and Larsson, Ludvig and Stenbeck, Linnea and Salm{\'e}n, Fredrik and Ehinger, Anna and Wu, Sunny Z and Al-Eryani, Ghamdan and Roden, Daniel and Swarbrick, Alex and Borg, {\AA}ke and others},

@article{sun2020statistical,
  title={Statistical analysis of spatial expression patterns for spatially resolved transcriptomic studies},
  author={Sun, Shiquan and Zhu, Jiaqiang and Zhou, Xiang},
  journal={Nat. methods},
  volume={17},
  number={2},
  pages={193--200},
  year={2020},
  publisher={Nature Publishing Group US New York}
}
